# Supplementary material for: Sustainable Cellulose- and Pectin-Rich Triboelectric Nanogenerator for Mechanical Energy Harvesting and Self-Powered Humidity Sensing
Source: Polymers (Basel). 2025 Nov 25;17(23):3130. doi: 10.3390/polym17233130 (PMC12694071; doi:10.3390/polym17233130)
Supplement: Supplementary file 1 [file polymers-17-03130-s001.zip]

Archive with 3 entries (3 files):
- polymers-3993513-supplementary.pdf
- Video S1.mp4
- Video S2.mp4
